# Supplementary material for: Use of medical therapies before pulmonary endarterectomy in chronic thromboembolic pulmonary hypertension patients with severe hemodynamic impairment
Source: PLoS One. 2020 May 22;15(5):e0233063. doi: 10.1371/journal.pone.0233063 (PMC7244153; doi:10.1371/journal.pone.0233063)
Supplement: S1 Data — (XLSX) [file pone.0233063.s001.xlsx]

## Sheet: dados2019
Sexo	IDADE	PAPm	CFnoCAT	BNP	MedEsp0não1sim	status12	BNPmed	PAPmpcir
0	32.7808	43	4	918	0	1	2	43
0	36.0932	43	2	111	0	0	1	43
0	26.2493	54	2	29	0	0	1	54
1	44.7041	58	3	636	0	0	2	58
0	68.4301	44	2	45	0	1	1	44
0	27.1644	36	2	18	0	0	1	36
1	77.8712	35	2	222	0	1	2	35
0	70.3151	50	4	297	0	1	2	50
1	35.8904	35	4	38	0	0	1	35
0	64.0493	48	2	60	0	0	1	48
0	51.0932	56	2	528	0	0	2	56
0	43.5534	35	-!	1243	0	0	2	35
0	65.1671	41	2	40	0	0	1	41
0	26.1096	38	1	115	0	0	1	38
0	59.7425	45	2	116	0	0	1	45
1	23.9726	75	4	155	0	0	1	75
0	53.063	56.3333	2	50	0	0	1	56.3333
1	54.726	46	3	87	0	0	1	46
1	31.2164	90	2	151	0	0	1	90
1	53.5945	59	3	-!	0	1	-!	59
1	57.474	60	2	122	0	0	1	60
0	69.0301	43	3	31	0	0	1	43
0	51.0521	58	4	198	0	0	2	58
0	78.211			468	0	1	2	56
0	45.3863	46	2	124	0	0	1	43
0	36.7096	45	2	16	0	0	1	45
0	27.4795	47.6667	1	9	0	0	1	47.6667
0	55.6767	62	3	765	0	0	2	62
0	28.6986	39.6667	2	3	0	0	1	39.6667
1	39.7014	58	2	727	0	0	2	58
1	29.4	56.6667	2	67	0	0	1	56.6667
0	60.1205	53	3	7	0	1	1	53
0	59.1233	52	3	20	0	0	1	52
0	55.5205	63.3333	3	386	0	1	2	63.3333
0	46.074	45	3	397	0	0	2	45
0	44.8603	58	3	295	0	0	2	58
0	69.9699	52	2	15	0	0	1	52
1	56.5507	49	3	601	0	0	2	49
0	27.8849	54	3	213	0	0	2	54
1	59.9753	53	2	49	0	0	1	53
1	62.4904	47	3	289	0	0	2	47
1	78.1123	22	2	116	0	1	1	22
0	30.3233	52	4	365	0	0	2	52
0	47.0411	60.3333	2	177	0	0	1	60.3333
1	25.3288	39	2	458	0	0	2	39
0	65.1507	34.6667	2	7	0	0	1	34.6667
1	23.9014	46	3	14	0	0	1	46
1	69.1425	33.3333	2	202	0	1	2	33.3333
0	42.1479	65.3333	1	449	0	0	2	65.3333
1	25.9781	-!	2	13	0	0	1	43
0	54.7479	48	4	406	0	1	2	48
0	33.274	33.3333	3	9	0	0	1	33.3333
1	45.9014	41.6667	2	157	0	0	1	41.6667
0	26.7123	50	4	1017	0	1	2	50
0	40.8082	40	3	-!	0	1	-!	40
0	45.1425	28.3333	-!	32	0	0	1	28.3333
0	25.8959	49.6667	3	84	0	0	1	49.6667
1	69.6521	38	-!	25	0	0	1	38
0	41.9863	51.6667	2	7	0	0	1	51.6667
1	43.1726	46.6667	2	1495	0	0	2	46.6667
1	40.5836	44.3333	3	671	0	0	2	44.3333
0	41.8767	70	3	681	0	0	2	70
1	25.011	62.6667	3	305	0	0	2	62.6667
0	44.0986	39.3333	3	4	0	0	1	39.3333
0	53.3753	36.3333	2	6	0	0	1	36.3333
1	73.1562	55.3333	2	-!	0	0	-!	55.3333
1	51.8192	82	2	610	0	0	2	82
1	38.989	26	2	2	0	0	1	26
1	33.7425	49	4	340	0	0	2	49
1	58.4384	53.3333	3	-!	0	1	-!	53.3333
0	27	-!	4	323	0	0	2	62
0	67.6411	33.3333	2	27	0	0	1	33.3333
0	43.7945	67	3	311	0	0	2	67
0	60.1342	60	4	498	1	0	2	60
0	63.4493	50	3	321	1	0	2	50
0	47.5425	59	3	95	1	0	1	59
0	37.4658	51	3	142	1	0	1	51
0	71.463	73	4	537	1	0	2	73
0	31.2137	45	3	533	1	0	2	45
0	36.9151	60	2	19	1	0	1	60
0	28.8247	68.3333	4	615	1	0	2	68.3333
1	34.6137	65	1	780	1	1	2	65
0	48.2575	62	4	176	1	0	1	60
0	66.5397	41	2	35	1	0	1	40.67
0	43.7315	58	4	526	1	0	2	58
0	71.5233	51	3	191	1	1	2	51
0	35.4329	60	4	576	1	1	2	60
1	45.7178	75.3333	2	402	1	0	2	71.33
0	50.6247	50	3	215	1	0	2	50
0	27.3781	49	2	246	1	0	2	67.33
1	35.6384	59.3333	2	601	1	0	2	59.3333
0	43.3808	75.3333	1	211	1	0	2	79.33
1	39.3671	38	4	252	1	0	2	38
1	42.6164	55.3333	3	187	1	0	2	50.67
1	45.737	28.6667	3	7	1	0	1	28.6667
0	29.3671	60	2	252	1	0	2	50
0	53.1479	38	-!	279	1	0	2	38
0	27.5123	29	2	17	1	0	1	29
0	50.7836	40	4	116	1	0	1	38.67
0	50.5945	45.3333	2	196	1	0	2	42
1	58.3068	30	1	151	1	0	1	30
0	32.7699	60.6667	3	104	1	0	1	54.67
0	19.9425	59.6667	3	148	1	0	1	59.6667
1	63.2384	43.3333	3	78	1	0	1	43.3333
1	22.8	83	4	40	1	1	1	60.33
0	22.0712	43.3333	4	395	1	0	2	29.67
0	50.7452	60	-!	358	1	0	2	56.67
0	54.5753	73.3333	4	653	1	0	2	60
